# Supplementary material for: The ERF transcription factor family in cassava: genome-wide characterization and expression analyses against drought stress
Source: Sci Rep. 2016 Nov 21;6:37379. doi: 10.1038/srep37379 (PMC5116755; doi:10.1038/srep37379)
Supplement: Supplementary Dataset 1 [file srep37379-s2.xlsx]

## Sheet: Table S1
Table S1. Characteristics of ERFs in cassava
Gene name	Gene ID	Amino acids	MW(kDa)	PI
MeERF1	cassava4.1_006833m	474	52.7	6.28
MeERF2	cassava4.1_006897m	471	52.3	6.02
MeERF3	cassava4.1_007311m	458	48.6	6.39
MeERF4	cassava4.1_007457m	453	48.3	5.47
MeERF5	cassava4.1_008857m	406	46.3	5.96
MeERF6	cassava4.1_008867m	406	45	4.64
MeERF7	cassava4.1_009529m	385	42.6	4.86
MeERF8	cassava4.1_009652m	381	42.3	4.75
MeERF9	cassava4.1_010102m	368	40.3	8.22
MeERF10	cassava4.1_010367m	361	40.2	6.08
MeERF11	cassava4.1_010512m	358	40	5.08
MeERF12	cassava4.1_010526m	716	79.7	5.9
MeERF13	cassava4.1_010887m	349	38.1	5.89
MeERF14	cassava4.1_011246m	340	38.4	4.86
MeERF15	cassava4.1_012390m	309	34.6	6.06
MeERF16	cassava4.1_012438m	308	34.3	8.8
MeERF17	cassava4.1_012714m	301	33.7	8.19
MeERF18	cassava4.1_013138m	289	31.1	8.72
MeERF19	cassava4.1_013214m	287	32	7.17
MeERF20	cassava4.1_013315m	285	31.8	9.21
MeERF21	cassava4.1_013506m	279	30.5	5.3
MeERF22	cassava4.1_013593m	277	31.6	5.52
MeERF23	cassava4.1_013880m	269	29.9	6.03
MeERF24	cassava4.1_013886m	269	29.1	4.84
MeERF25	cassava4.1_014137m	263	29.2	8.22
MeERF26	cassava4.1_014267m	259	28.9	6.54
MeERF27	cassava4.1_014544m	252	27.6	9.24
MeERF28	cassava4.1_014632m	250	28.3	5.81
MeERF29	cassava4.1_014695m	249	28.4	5.07
MeERF30	cassava4.1_014721m	248	27.1	9.47
MeERF31	cassava4.1_015176m	236	26.2	9.2
MeERF32	cassava4.1_015177m	236	25.8	9.26
MeERF33	cassava4.1_015180m	236	26.4	6
MeERF34	cassava4.1_015279m	233	25.8	9.42
MeERF35	cassava4.1_015301m	232	24.8	6.11
MeERF36	cassava4.1_015361m	231	25.5	5.49
MeERF37	cassava4.1_015402m	230	24.3	4.78
MeERF38	cassava4.1_015499m	228	24.6	9.47
MeERF39	cassava4.1_015566m	226	25.6	5.7
MeERF40	cassava4.1_015673m	223	25.2	5.31
MeERF41	cassava4.1_015691m	222	25.2	5.15
MeERF42	cassava4.1_015843m	219	24.1	5.11
MeERF43	cassava4.1_015856m	219	25	5.61
MeERF44	cassava4.1_016167m	211	23.3	8.39
MeERF45	cassava4.1_016343m	206	23.1	4.94
MeERF46	cassava4.1_016485m	203	22.9	8.99
MeERF47	cassava4.1_016924m	191	21.6	8.7
MeERF48	cassava4.1_017022m	189	21.2	6.97
MeERF49	cassava4.1_017103m	186	20.6	9.29
MeERF50	cassava4.1_017111m	186	20.8	8.99
MeERF51	cassava4.1_017419m	177	19.1	9.41
MeERF52	cassava4.1_018002m	161	17.4	9.62
MeERF53	cassava4.1_018072m	159	17.7	9.2
MeERF54	cassava4.1_018662m	142	15.9	6.31
MeERF55	cassava4.1_018715m	140	15.5	6.31
MeERF56	cassava4.1_020911m	201	22.8	8.69
MeERF57	cassava4.1_020929m	345	38.6	5.07
MeERF58	cassava4.1_020965m	150	17.2	6.12
MeERF59	cassava4.1_021165m	196	21.6	9.62
MeERF60	cassava4.1_021388m	247	27.7	9.24
MeERF61	cassava4.1_021788m	363	41.3	6.4
MeERF62	cassava4.1_021815m	287	31.8	8.63
MeERF63	cassava4.1_021971m	244	27.1	5.57
MeERF64	cassava4.1_022538m	264	29.8	6.13
MeERF65	cassava4.1_022548m	204	21.6	5.64
MeERF66	cassava4.1_022726m	350	38.8	4.82
MeERF67	cassava4.1_022781m	210	23.8	5.77
MeERF68	cassava4.1_022816m	277	31.2	6.61
MeERF69	cassava4.1_023072m	436	48.4	5.68
MeERF70	cassava4.1_023172m	178	20.3	6.31
MeERF71	cassava4.1_023524m	132	14.7	6.37
MeERF72	cassava4.1_023527m	355	39.1	6.21
MeERF73	cassava4.1_023697m	162	17.4	8.07
MeERF74	cassava4.1_023719m	243	27	5.82
MeERF75	cassava4.1_023728m	311	34	9.43
MeERF76	cassava4.1_023792m	220	24.5	8.65
MeERF77	cassava4.1_023856m	222	24.8	4.8
MeERF78	cassava4.1_023883m	304	35.1	5.29
MeERF79	cassava4.1_023899m	319	36.2	4.59
MeERF80	cassava4.1_023912m	294	33.6	6.02
MeERF81	cassava4.1_024234m	192	21.6	6.59
MeERF82	cassava4.1_024529m	220	24.4	9.49
MeERF83	cassava4.1_024647m	368	41.2	4.77
MeERF84	cassava4.1_024772m	278	30.3	4.78
MeERF85	cassava4.1_024908m	310	35.4	4.97
MeERF86	cassava4.1_024912m	230	25.5	5.35
MeERF87	cassava4.1_025002m	174	19.1	5.74
MeERF88	cassava4.1_025049m	274	29.9	4.68
MeERF89	cassava4.1_025242m	150	17	6.73
MeERF90	cassava4.1_025568m	240	26.2	8.84
MeERF91	cassava4.1_025572m	222	25.5	4.91
MeERF92	cassava4.1_025891m	265	29	4.79
MeERF93	cassava4.1_026059m	239	27.5	5.4
MeERF94	cassava4.1_026245m	230	26	5.18
MeERF95	cassava4.1_026470m	403	43.7	6.43
MeERF96	cassava4.1_026488m	211	23.4	6.97
MeERF97	cassava4.1_026612m	146	16.3	8.96
MeERF98	cassava4.1_026705m	222	23.9	5.45
MeERF99	cassava4.1_026788m	251	27.6	5.45
MeERF100	cassava4.1_026885m	233	25.8	5.32
MeERF101	cassava4.1_026916m	156	17.4	7.71
MeERF102	cassava4.1_026925m	236	25.3	5.02
MeERF103	cassava4.1_027146m	231	26.1	6.3
MeERF104	cassava4.1_027221m	331	37	5.26
MeERF105	cassava4.1_027342m	243	26.9	9.8
MeERF106	cassava4.1_027443m	233	26.2	5.27
MeERF107	cassava4.1_027506m	402	45.1	4.59
MeERF108	cassava4.1_027804m	260	29	7.67
MeERF109	cassava4.1_027992m	178	19.7	7.01
MeERF110	cassava4.1_028399m	288	32.2	8.14
MeERF111	cassava4.1_028446m	289	32.7	5.88
MeERF112	cassava4.1_028498m	302	33.1	8.96
MeERF113	cassava4.1_028754m	345	38.3	5.26
MeERF114	cassava4.1_028940m	248	27.7	7.07
MeERF115	cassava4.1_029028m	285	31.2	5.31
MeERF116	cassava4.1_029110m	388	43	4.94
MeERF117	cassava4.1_029125m	216	24.3	4.91
MeERF118	cassava4.1_029328m	152	17.2	8.55
MeERF119	cassava4.1_029523m	200	21.4	5.12
MeERF120	cassava4.1_029526m	231	25.1	5.29
MeERF121	cassava4.1_029658m	179	20.2	7.13
MeERF122	cassava4.1_029669m	178	20.2	8.94
MeERF123	cassava4.1_029915m	232	25.3	4.51
MeERF124	cassava4.1_029991m	414	45.3	6.21
MeERF125	cassava4.1_030547m	338	35.7	5.18
MeERF126	cassava4.1_030658m	178	20.1	6.17
MeERF127	cassava4.1_030919m	222	24.9	4.97
MeERF128	cassava4.1_031623m	198	22.2	4.61
MeERF129	cassava4.1_031718m	199	21.6	5.42
MeERF130	cassava4.1_031773m	344	37	6.38
MeERF131	cassava4.1_032276m	254	28.9	5.34
MeERF132	cassava4.1_032424m	215	23.5	9.3
MeERF133	cassava4.1_032457m	236	25.6	5.11
MeERF134	cassava4.1_032473m	305	34.2	6.34
MeERF135	cassava4.1_032716m	152	16.6	5.21
MeERF136	cassava4.1_032789m	231	25.2	4.75
MeERF137	cassava4.1_033136m	162	18.4	7.97
MeERF138	cassava4.1_033353m	332	35.8	6.2
MeERF139	cassava4.1_033803m	152	17.2	9.12
MeERF140	cassava4.1_033833m	192	21.2	4.85
MeERF141	cassava4.1_033866m	230	24.8	5.39
MeERF142	cassava4.1_033892m	217	23.8	8.46
MeERF143	cassava4.1_034027m	237	26.9	5.05
MeERF144	cassava4.1_034110m	327	36.4	5.45
MeERF145	cassava4.1_034273m	187	20.9	5.54
MeERF146	cassava4.1_034303m	236	25.8	8.91
MeERF147	cassava4.1_034356m	209	23.3	4.81

## Sheet: Table S2
Table S2. Conserved amino acid motifs and annotation of MeERFs
No.	E-value	Width	Sites	Consensous sequence	Annotation
1	3.0E-2421	21	147	R[VI]WLGT[FY]DTAEEAA[RL]AYDxAA	AP2/ERF domain;DNA-binding domain
2	3.1E-1227	11	145	RPWG[KR][WY][VA][AS]EIR	AP2/ERF domain
3	1.4E-859	15	141	[LR]x[LM]RGSKA[KR][LT]NFPxL	NO
4	3.3E-629	11	143	xxxK[RK][YF]RGVR[QR]	NO
5	2.4e-181	21	29	LP[RV]PAS[LST]S[PA][RK]DI[QR]AAAA[KE]AAA	NO
6	5.5e-118	29	11	[FY][IM]DE[ED]A[ILV]F[DN]MP[NG]LLMDMAEG[ML]LL[SP]PPRIN	NO
7	1.6e-100	41	6	[LM]TCLRLD[TN][ED][NS][SC]HIGVWQK[RG]AG[PQS]RS[DR]SNWVM[IKT]VELG[KN][KR][KN][QT]Q[VA]	NO
8	2.6e-94	21	17	PE[QN]V[VI][EV][LF]E[DY]L[GD][DA][DK][YL]LE[ED]LL[EST][SF]	NO
9	4.2e-87	41	5	W[VA][GV][EKR][EK][SVN][EQ]V[GD][NS][SI]QQQ[DFE]K[EAPT]LE[DE][HR][HQ]IEQMIEELLDYGS[ML]E[FL]CS[VST]	NO
10	4.8e-74	50	4	[ED]DC[HQ]SDCDSSSSV[VI]DD[GR][DE]IASSSSL[CS]CRKPLPFDLNFPP[LMS]D[QE]VDFV[IM]D[DN][LP]	NO
11	1.3e-107	50	5	HLSP[FL]T[YN]Q[NT][PF][PT][DH][PSH]F[MV][DG][HY]R[LI]Y[TP][AST][ND][GR]F[DHE]EHHV[NI][PA]QRP[TA]SSS[QL]SSTVESFSGP	NO
12	1.6e-71	29	14	[NI]E[GPS]Q[SFA][GS][PS][SYP]K[LP]L[SH][SAE][ST][LV][DA]AKL[HRQ][KA][CI][CH][KEM][AS][LSP][LSA][PQ][SA]	NO

## Sheet: Table S3
Table S3. The expression profiles of the cassava ERF genes in different tissues
Gene	Arg7_stem	Arg7_leaf	Arg7_storage root	W14_stem	W14_leaf	W14_storage_root
MeERF44	2.98461	0.198283	0.001	3.25714	0.001	0.001
MeERF96	0.863238	0.001	0.262092	2.21602	0.001	0.345543
MeERF48	7.4516	1.77731	0.172353	1.78594	0.136944	0.25601
MeERF81	5.10793	1.6377	0.001	2.17369	0.600012	2.06004
MeERF59	0.271162	0.001	0.001	0.001	0.001	1.53665
MeERF122	0.887929	0.001	0.001	0.001	0.001	0.001
MeERF121	1.57919	0.125907	0.001	0.654253	1.06535	1.61771
MeERF46	0.861572	0.345265	1.47495	0.605942	0.324164	7.3917
MeERF56	1.32006	0.001	2.10042	1.0082	0.214208	7.36991
MeERF126	5.81919	0.158159	2.22975	3.13188	94.304	48.1804
MeERF82	0.001	0.001	0.001	0.001	0.001	1.55822
MeERF112	0.0587994	0.001	0.001	0.94147	0.001	0.001
MeERF6	0.301152	0.519646	0.119762	2.71055	6.03348	0.530689
MeERF83	0.226022	0.001	0.001	0.631643	0.001	0.176096
MeERF93	0.619558	0.337803	0.40115	3.13219	3.91408	2.03389
MeERF22	0.196532	0.001	0.001	0.0986303	1.3435	1.5062
MeERF62	0.786853	19.6419	1.13266	0.554498	4.10174	0.001
MeERF110	0.001	0.001	0.131575	0.289107	0.653597	0.001
MeERF84	2.57803	0.001	0.113914	0.7728	0.0202286	0.001
MeERF88	0.001	0.001	0.182894	0.001	0.001	0.001
MeERF89	0.311262	0.001	0.001	0.001	0.05426	1.24798
MeERF75	0.304733	3.92957	0.104132	0.0901816	0.001	0.485013
MeERF34	17.3245	75.4737	31.7117	14.6092	9.30308	18.4118
MeERF90	12.6649	24.4831	56.0587	13.8553	11.9979	21.5089
MeERF32	13.3816	54.916	119.359	7.40014	4.96449	12.7027
MeERF31	10.1507	20.9057	88.3258	15.6846	3.40269	28.4265
MeERF146	6.64191	9.61723	14.8245	29.2259	10.0134	28.1739
MeERF52	2.34926	2.09148	69.0194	0.799939	0.343433	5.06134
MeERF73	7.3088	0.507446	8.50447	3.55672	0.270916	36.4176
MeERF38	35.7555	55.7671	218.033	34.699	17.9285	150.139
MeERF132	250.372	131.64	2311.25	68.6776	82.1832	419.969
MeERF27	18.8184	12.0671	199.346	21.6463	5.23472	72.8314
MeERF30	1.06432	3.44059	160.17	8.72043	2.38062	103.552
MeERF14	0.710615	1.10182	70.0406	2.10109	0.28342	5.36989
MeERF57	0.704661	0.08994	1.4834	0.845694	0.0982281	4.81725
MeERF144	0.721747	0.138521	1.81823	3.27691	0.579119	3.12896
MeERF78	0.324021	0.001	2.39372	2.37049	0.0787713	1.72305
MeERF85	0.749462	0.1133	1.9557	0.804191	0.0725676	0.216368
MeERF69	0.389146	0.0651475	0.001	0.001	0.0435537	0.138184
MeERF16	1.10282	2.19681	0.852128	4.72402	7.72401	49.0089
MeERF1	0.130179	0.268396	0.587524	1.00141	1.31573	2.30057
MeERF2	0.180693	3.70187	19.4335	3.36477	2.68297	3.23815
MeERF9	19.6216	31.1545	39.4867	27.5995	16.9042	33.6926
MeERF72	9.93169	18.2596	6.22603	36.4985	21.7021	15.9991
MeERF10	34.892	57.8267	15.9802	54.0225	80.2579	174.47
MeERF12	22.638	41.9775	4.5502	15.7904	24.0109	21.7919
MeERF7	240.246	43.3542	110.511	60.9502	94.6589	0.001
MeERF8	0.001	6.22401	1.83469	51.2281	82.253	157.972
MeERF15	19.2258	3.26361	98.2047	1.98512	1.70419	51.643
MeERF23	166.149	51.748	228.374	22.6177	64.0119	22.8553
MeERF26	23.5927	3.73465	18.1991	4.55886	4.24071	15.6356
MeERF11	8.80917	11.7165	8.62723	25.6065	8.51412	12.0488
MeERF25	6.16568	5.48746	123.659	12.2183	3.3094	335.789
MeERF117	0.0866949	0.505003	10.3831	0.122106	0.066064	4.09566
MeERF3	0.196243	0.0458954	5.04918	14.0099	0.0990403	0.0962335
MeERF4	0.246847	0.0954914	0.322322	2.56731	4.4427	0.0928193
MeERF13	0.001	0.738974	11.0199	3.52866	0.467369	0.001
MeERF60	0.191018	1.06969	0.282634	0.239029	20.4493	1.41319
MeERF105	0.0917259	0.001	0.001	1.21123	18.971	0.336413
MeERF28	2.49084	0.384494	8.78643	3.14236	29.0263	1.47072
MeERF103	0.671349	0.256117	0.001	0.420095	5.12477	1.71606
MeERF76	0.12464	0.581379	0.160953	0.132976	123.543	5.44113
MeERF131	1.63113	0.260161	0.001	0.2571	3.13788	1.00785
MeERF29	3.59047	5.94396	10.9818	4.91905	6.32563	4.85476
MeERF79	1.2945	1.33512	0.544564	2.06152	9.23971	1.54724
MeERF77	0.001	0.001	1.58075	0.001	0.001	0.736081
MeERF127	0.001	0.001	1.41221	0.001	0.001	6.46561
MeERF86	0.001	0.001	0.001	134.881	123.377	0.001
MeERF18	0.001	0.001	110.88	0.001	0.001	18.3926
MeERF114	1.4675	11.7213	0.70326	0.643756	0.832602	0.931763
MeERF108	2.35754	1.33654	0.307534	0.357371	0.231848	0.001
MeERF134	2.53682	1.0494	9.13252	10.6931	1.90123	37.4635
MeERF17	5.01082	3.28691	66.9472	1.97076	3.64111	33.4731
MeERF19	34.4519	22.6228	592.112	12.0572	22.037	78.6577
MeERF20	36.6198	191.537	305.045	19.0472	119.085	357.696
MeERF33	24.5497	119.637	5.85533	4.44648	13.0185	1.24833
MeERF54	0.0527629	0.375121	5.78568	0.001	0.001	0.001
MeERF97	3.08719	1.38035	29.0002	0.001	0.213365	1.38862
MeERF137	0.653127	0.223157	1.19247	0.297026	0.513492	4.36216
MeERF135	0.001	0.001	0.001	0.001	0.001	0.001
MeERF71	0.001	0.001	0.001	0.001	1.04157	0.001
MeERF49	5.33887	10.037	23.143	1.51521	4.23963	11.747
MeERF39	0.921492	0.661164	1.10556	0.233859	1.20989	22.9558
MeERF40	1.42378	2.403	2.36262	3.23338	0.214082	6.4388
MeERF43	0.779294	1.34899	1.60326	0.902877	0.461454	17.5457
MeERF67	0.526359	0.711391	1.30717	0.602115	0.446767	6.12818
MeERF5	1.95929	2.70316	21.1734	1.44239	7.20356	1.97171
MeERF116	2.48215	4.56244	4.26684	3.14489	10.8442	6.07908
MeERF35	8.39386	3.25407	67.3777	2.08926	0.359569	84.277
MeERF98	0.823222	4.44915	0.475121	0.742349	2.0085	0.716713
MeERF53	8.12235	1.49539	4.46964	3.56983	3.06208	4.97914
MeERF47	0.723899	2.72323	4.32902	1.87447	1.18746	1.18218
MeERF139	20.0145	40.2482	10.4247	11.4202	26.4801	12.055
MeERF87	0.001	1.04028	1.0798	0.001	0.0868261	1.53554
MeERF45	1.39847	2.52169	34.6552	13.621	18.1	406.309
MeERF128	1.03591	3.89455	309.498	7.66497	0.458832	53.7996
MeERF147	2.50952	2.23081	267.317	8.27604	6.79399	593.662
MeERF51	0.001	0.405074	23.8845	1.38953	0.615071	25.7051
MeERF140	0.001	0.698405	2.48935	0.254032	0.001	68.7587
MeERF101	0.214028	0.169649	10.9418	0.174055	0.001	1.06236
MeERF145	0.0959154	8.28102	0.695229	0.417538	3.2312	0.371361
MeERF21	16.5518	9.21535	24.4051	26.4089	0.505672	46.7058
MeERF115	19.9687	6.40166	9.37937	20.5849	0.146648	18.4471
MeERF24	6.29995	1.95476	6.29186	7.55382	1.3931	38.613
MeERF133	2.11116	0.131525	0.343731	6.11797	0.001	9.03386
MeERF99	0.250489	0.127211	0.147408	1.48989	0.104304	0.444834
MeERF63	5.65911	1.50041	0.64228	9.61309	1.12456	5.72927
MeERF94	0.284644	0.161513	1.62985	3.78315	0.222173	11.9321
MeERF143	0.154599	0.001	0.382867	0.280702	0.001	0.253473
MeERF141	0.10808	0.58017	15.6294	4.65201	0.0289435	2.88536
MeERF102	0.0939582	0.001	0.326279	0.916769	0.135332	0.001
MeERF129	0.415035	0.141927	2.1536	0.001	0.0507573	0.969034
MeERF50	0.001	0.001	2.54104	0.001	0.001	1.25673
MeERF42	3.68609	7.97265	254.332	24.9227	3.70106	208.805
MeERF74	0.201288	0.706341	51.1884	5.04072	0.284924	39.9437
MeERF106	0.253072	0.164617	28.831	10.8521	0.424383	42.5619

## Sheet: Table S4
Table S4. The expression profiles (log2-based values) of the cassava ERF genes after drought treatment
gene	Arg7_Leaf	Arg7_Root	SC124_Leaf	SC124_Root	W14_Leaf	W14_Root
MeERF44	-1.85514	0	-8.66548	0	3.93451	0
MeERF96	0	-10.2558	0	1.32875	-6.42257	0
MeERF48	-7.28825	0	0	0	1.69603	1.49753
MeERF81	-0.0679901	6.67118	3.93135	-6.70215	1.10452	-0.502095
MeERF121	-0.642816	0.922144	1.16617	8.4832	-8.87063	1.0835
MeERF46	6.3074	-6.72159	-1.83281	-2.7856	0.707716	2.71089
MeERF56	-0.0656366	-5.3245	6.54684	-2.17389	-7.75408	4.25468
MeERF70	6.43914	-3.73709	6.66168	-1.46738	0	0
MeERF126	-0.0576714	-1.28538	2.328	-1.17945	-6.29049	-1.89412
MeERF82	-0.103004	1.81209	7.80872	-0.589628	-6.3829	2.67988
MeERF125	0	7.45641	0	0	0	0
MeERF6	-0.0895191	-1.13049	-2.23497	-0.720499	-2.38386	2.51971
MeERF107	1.80806	-2.09921	-0.138443	0.855198	6.07388	-0.476726
MeERF83	0	-8.18312	0	0	0	0
MeERF93	0.217651	12.883	-1.60949	1.06475	-2.5721	0.247895
MeERF22	5.56856	1.00169	-1.75099	1.79143	-4.63818	10.5983
MeERF62	7.98107	0.408424	-2.70703	-0.592899	4.65267	0
MeERF110	0	0	0	5.70939	-10.5306	-0.490066
MeERF84	0	1.27617	0	-0.176615	0	0
MeERF92	0	-8.98049	-5.93393	0	0	-6.72097
MeERF88	0	1.02186	0	0	-6.19071	8.87515
MeERF104	0	5.82055	0	-0.733183	0	0
MeERF113	0	0	0	-5.667	0	8.62822
MeERF89	-0.0605307	7.27455	0	-7.30363	-9.73469	-7.63479
MeERF95	5.31299	0	0	0	0	0
MeERF124	0	0	0	0	-5.73438	0
MeERF75	-1.16313	-1.21311	-5.44851	-2.18819	-0.0638179	5.77155
MeERF34	1.55797	0.667668	1.35239	0.0954174	-1.44221	0.190768
MeERF90	0.149158	-1.20199	-0.468238	-0.465562	-1.51455	0.295687
MeERF32	0.547406	-1.60719	-0.586576	-0.296045	-0.651544	0.154596
MeERF31	0.605895	-2.29162	0.605247	-0.213216	-1.36435	0.420238
MeERF146	0.671719	-1.05955	-0.60929	-0.371106	-1.19401	0.55195
MeERF52	0.27786	-5.31878	1.82765	-0.588352	-2.28412	-1.2394
MeERF73	-7.84605	-4.86154	-0.879085	-2.45496	-10.5274	-0.717985
MeERF38	2.24095	0.937522	-0.592787	-0.388065	-1.15304	-0.0725741
MeERF132	5.83588	2.08466	3.42762	-0.421615	-1.58717	0.237359
MeERF27	3.05757	-0.307089	2.60483	-0.604001	-2.55083	0.301321
MeERF30	2.19297	-0.0335355	0.875826	-0.601415	-3.29107	0.114351
MeERF14	-6.71558	11.1172	-6.67649	0.881739	0.66183	-1.59358
MeERF57	2.52909	-2.69158	1.55027	0.746374	1.63896	4.8237
MeERF144	4.34442	4.37365	1.27876	2.46591	-2.26259	0.530186
MeERF78	-0.404493	-4.11382	0.107319	-1.62647	-0.658945	0.511647
MeERF85	5.23636	-4.4107	-0.419117	-1.56779	7.6852	0
MeERF61	-6.76369	-8.10231	7.88303	-5.32983	-0.851738	0
MeERF69	0	-0.182547	0	1.4319	-6.95081	0.51636
MeERF16	0.649883	-1.01889	-2.00582	0.0952444	1.38707	1.35229
MeERF1	0.206944	0	0	-10.3599	9.2302	1.88655
MeERF2	0	0	0	0	-10.3058	0
MeERF9	1.16588	-1.21351	0.325741	-0.7525	-1.8923	1.21653
MeERF72	1.57895	0.0370754	2.70617	1.27489	-1.66038	1.32874
MeERF10	-0.0852378	1.54762	-0.443515	-0.373178	-0.321483	-1.28919
MeERF12	-1.02799	15.513	-0.00993696	-0.302172	0.152195	0.638085
MeERF7	0.148071	-0.123152	-0.515265	1.26702	-0.240354	0
MeERF8	-1.50974	-1.0937	-0.253748	0.187842	-0.440658	0
MeERF15	-0.263246	-2.55946	-0.950738	-1.07555	-3.14021	-1.16312
MeERF23	-0.0187158	-2.94477	-0.0124748	-0.321832	-1.51905	2.30876
MeERF26	4.70425	2.50547	1.41504	0.739812	-2.52576	1.78046
MeERF11	-2.39858	0.159142	0.57678	0.53043	0.820977	-0.137301
MeERF66	-13.4082	-1.96477	-0.378536	-12.2835	-12.8578	-0.155911
MeERF25	5.09522	-2.03152	2.57203	-1.20369	-2.36855	-2.68839
MeERF117	8.07683	-4.74395	5.96009	-1.77202	-1.31051	-1.0916
MeERF3	5.58019	-3.93744	6.98397	2.30956	-4.85282	2.37729
MeERF4	-5.74123	0	5.99524	0.825484	-6.79714	9.37599
MeERF13	1.90527	-10.7593	0.25917	-5.32427	0.870332	0
MeERF60	0.783232	-0.225728	2.32673	0	-4.64429	3.08123
MeERF105	0.856286	1.59459	5.39265	-6.01217	-4.30585	3.92744
MeERF28	4.75084	-2.31386	3.74088	-0.521675	-9.17779	0.696646
MeERF103	10.3576	5.39267	10.5196	2.40635	-12.9464	0.744428
MeERF76	-1.67288	4.7515	-1.01322	0	-4.76816	4.54983
MeERF131	6.83903	-7.2784	-8.17029	-6.02791	-6.22326	0
MeERF29	-0.883475	-13.0608	13.0957	1.01159	-3.48285	-2.01632
MeERF79	-9.79244	-7.67069	2.07071	0.301804	-1.69949	0.640198
MeERF77	0	-10.9358	0	-0.140335	0	-3.0827
MeERF127	0	-11.5868	0	-7.85097	0	-9.64056
MeERF86	0	0	-8.69229	-1.86631	-0.688433	-1.08243
MeERF18	3.46443	-2.83139	0.827538	0.547207	-3.96498	-1.39488
MeERF114	-2.14115	-1.79336	2.45689	-0.467728	-0.418925	1.88152
MeERF108	0.64709	1.08298	-0.284581	0.690674	0.345108	-1.49197
MeERF134	6.71034	5.71032	2.13503	-0.0484535	-1.21235	0.799983
MeERF17	12.8806	1.50916	11.1318	-12.3926	0	-0.720622
MeERF19	5.29213	3.61149	3.09475	0.171412	-2.48461	0.0594427
MeERF20	1.92222	2.31551	0.404744	0.242506	-1.74464	0.821886
MeERF33	0.252328	0.704002	-0.0873466	1.69416	1.30438	1.81018
MeERF54	0.934576	-3.79724	0.102168	-0.762749	-1.86296	-7.60616
MeERF97	8.86009	-6.04816	0.0756643	3.26129	-4.83801	0
MeERF137	0	-3.16432	0	-0.974546	-10.0892	1.09437
MeERF135	0	-8.85059	0	0	-8.74335	0
MeERF55	0	-10.1586	0	0	-9.6783	6.94171
MeERF71	0	0	0	0	-10.551	0
MeERF64	5.58684	-8.85493	0	-7.39756	0	0
MeERF68	1.49988	-1.7718	2.7534	0	7.52171	8.18189
MeERF49	1.36959	-1.00403	4.04041	0.30877	-5.1254	2.78974
MeERF41	-6.21436	-7.54601	0	0	0	6.39264
MeERF91	0	-9.13751	7.3292	0	-6.52469	0
MeERF39	-2.10327	-1.27921	0.196744	-1.86434	-8.65939	-1.2463
MeERF40	1.54544	-3.79266	2.78571	-1.05586	-0.689223	-0.375926
MeERF43	-0.00535638	-1.40704	1.88936	-0.596471	-5.55417	0.610278
MeERF67	-1.30603	-3.28812	3.30923	1.65854	-4.24749	2.30868
MeERF80	0	0	0	0	-5.97242	0
MeERF111	0	-7.03717	-5.73203	-6.95171	0	0
MeERF130	0	0	0	0	0	0
MeERF138	0	0	-10.3539	5.74877	5.7846	0
MeERF5	9.18953	0	0	0	0	0
MeERF116	1.55709	4.50866	2.07789	2.10192	-0.888116	0.952377
MeERF119	6.1906	0	0	0	0	-6.95861
MeERF100	10.6492	2.08382	8.19301	0	-0.294807	0
MeERF120	-0.0674681	7.12053	-5.9674	0	6.00402	6.20818
MeERF35	1.2184	-2.52616	-0.285825	-1.76103	-0.482575	1.74058
MeERF98	-1.09441	-3.14857	-2.01154	-2.59399	3.46263	2.99055
MeERF53	3.19755	3.44849	5.6882	2.93495	-4.67192	2.45709
MeERF47	-1.10437	-0.298742	-1.02469	-0.237359	-0.46621	1.50419
MeERF118	0.424577	0.219945	0.172279	1.10933	-0.938058	0.927871
MeERF139	0.943618	0.241846	2.13788	3.39573	-1.1815	2.38942
MeERF87	4.16315	-13.4735	6.83221	-0.174976	-3.46734	0.508129
MeERF109	0	-6.96222	0	0	0	0
MeERF45	6.42691	4.78065	1.72026	0.596283	-3.05425	-1.06527
MeERF128	8.71517	-2.67491	6.34719	-0.0497905	0	-4.08879
MeERF147	6.32734	2.86282	10.6416	0.648133	-3.20931	-1.21646
MeERF51	8.47661	0	0	10.9236	-6.52806	-0.746143
MeERF140	0	-5.85384	0	-10.1195	0	0.504889
MeERF101	0	-3.93563	6.98236	-1.7651	8.47104	-2.50115
MeERF145	-4.36337	0	-5.18327	-6.61093	0.865824	0
MeERF21	1.96506	-6.36057	-3.17253	-5.40307	-2.39083	0.922162
MeERF115	-0.89893	-4.85816	-3.66912	-2.06758	1.02238	0.041884
MeERF24	1.49021	0.682452	-0.866744	-1.0209	0.62166	0.250225
MeERF133	-2.40336	-3.0354	-9.41186	-1.06905	0.687606	1.67288
MeERF136	-1.64098	-11.9322	3.30201	-6.1824	-0.352388	6.24755
MeERF99	-0.492815	0.610258	-7.68877	-8.68848	-1.31984	8.8206
MeERF63	-1.06571	-4.9586	3.53004	0.168114	-1.0289	10.4073
MeERF94	-0.591938	-13.5062	-1.07103	0	0.186711	0.0771558
MeERF143	-1.07483	-4.75218	-9.96578	-1.32245	1.67429	-1.51549
MeERF37	2.71475	-4.64585	0.173094	-1.30666	-0.905935	-1.10992
MeERF141	2.85315	-4.24355	6.1542	-1.05564	5.99757	-0.793458
MeERF102	0	-10.3567	0	0	-6.66506	0
MeERF65	0	-9.0056	0	-2.44342	0	0
MeERF129	0	-7.00771	0	-3.17146	6.49997	-10.2973
MeERF36	2.08171	-5.75762	0.862247	-2.38647	-7.87589	-2.56298
MeERF42	3.07539	-2.25988	2.20189	-1.40861	-2.76278	-1.9471
MeERF142	8.26209	0	9.02756	-6.54989	-6.62503	0
MeERF74	11.156	-2.36361	8.35789	0.745056	-3.53618	-1.82538
MeERF106	6.53049	-6.9034	4.84575	8.35453	-9.51664	-0.807736

## Sheet: Table S5
Table S5. The expression profiles (log2-based values) of the cassava ERF genes after various abiotic stress treatments
Treatment	Time	MeERF1	MeERF5	MeERF26	MeERF53	MeERF95	MeERF116	MeERF119	MeERF130
Mannitol	2h	1.6653	2.2983	1.88573	2.49016	3.04586	2.2768	1.20419	2.16394
Mannitol	6h	1.46607	3.09696	2.0478	2.73657	3.43714	2.40849	1.84021	2.37878
Mannitol	3d	0.696172	1.90723	1.63821	2.10222	2.95924	1.95821	2.10812	1.97491
Mannitol	14d	1.60465	1.99502	2.16281	2.63536	3.56336	2.73816	2.46318	2.87145
Cold	2h	0.121665	0.447135	0.248571	0.0763812	0.200718	-0.105504	0.154855	-0.183572
Cold	5h	0.681737	0.655343	0.84404	0.603397	0.912083	0.932137	1.91036	0.728173
Cold	15h	0.0177794	0.281051	0.393965	-0.0992935	-0.0256175	0.197035	-0.226324	0.121559
Cold	48h	0.427199	1.02689	1.08071	0.682654	0.870211	1.30035	1.66685	1.18829
NaCl	2h	1.36218	-1.42082	2.0132	-1.20005	-0.891348	2.7689	2.15632	2.78961
NaCl	6h	0.9837	0.371949	1.73263	0.499731	0.756759	2.82899	2.13141	2.7081
NaCl	3d	1.41513	0.544525	1.86684	0.506368	0.897419	2.60575	2.7393	2.73449
NaCl	14d	0.559746	-0.76048	1.90965	-0.402073	-0.476277	2.06842	1.23553	1.87253

## Sheet: Table S6
Table S6. The accession number of transcriptomic data in NCBI
Sample name	Accession number
SC124_leaf_drought treatment	SRR2360410
SC124_leaf_control	SRR2361999
Arg7_leaf_drought treatment	SRR2388947
Arg7_leaf_control	SRR2388956
W14_leaf_drought treatment	SRR2404199
W14_leaf_control	SRR2404206
SC124_root_drought treatment	SRR2495946
SC124_root_control	SRR2495947
Arg7_root_drought treatment	SRR2495949
Arg7_root_control	SRR2495950
W14_root_drought treatment	SRR2496093
W14_root_control	SRR2496326
W14_storage root	SRR1298996
W14_leaf	SRR1298998
W14_stem	SRR1298999
Arg7_storage root	SRR1299006
Arg7_leaf	SRR1299009
Arg7_stem	SRR1299008

## Sheet: Table S7
Table S7. Primers used in qRT-PCR analysis of MeERF genes in response to osmotic, cold, salt stresses
Gene Name	Forward Primer	Reverse Primer
MeERF1	AATCACCACTGCTCCAA	CCTCCACTACAACCCTC
MeERF5	AGTTCTTGTTCAGGGAGTA	TAGATGGAGGCTTACGA
MeERF26	GTCTAACTTTCTTGGCTTGG	GCTACCCTTCTCAGTCTTCT
MeERF53	GGGTAGCGGAGATTCGT	GGAGTAAGGTCGGTGGC
MeERF95	ACAAGAGGTCGCTGAAAG	CAACAGGAGGGACAAAGT
MeERF116	GGATTACGGCTGGGATA	GGCACCTGCTCTACACG
MeERF119	CAAGAAGCGAAGGACA	GTAGCAGAAGAGCCATA
MeERF130	GGGAGTTAGGCAACGAAG	GTGAATCCGAAGCCAGAA

## Sheet: Table S8
Table S8. Primers used in qRT-PCR analysis of MeERF genes for validation of transcriptomic data
Gene Name	Forward Primer	Reverse Primer
MeERF6	TGCTTGCTTGCTTCGTGGTTC	GCTGCTGTTCTTGCTGGTTAGG
MeERF20	GGAAGATTGAGGTAACAGAG	GAGATAACGGCGATAACG
MeERF27	CCATCTGCTGCTGTGAGG	TGTTGCTGTTGCTGTTGC
MeERF114	GTGGAGCCTTTCGTTTAGC	TTCTTCAGCCGTCTCGTAG
MeERF115	CAACATTAGCAACAGCAACAAC	CGGTAACTCTACTATCTCACTCAG
MeERF116	ATCTCCAACATCACAAGG	ACCATCATCAGCGAATAG
MeERF139	ATGTCTGCTGCTTCTATACG	GGTCGGATACTGGTTCAAG
